# Supplementary material for: Ferroptosis‐related gene signature predicts prognosis and immunotherapy in glioma
Source: CNS Neurosci Ther. 2021 May 10;27(8):973–86. doi: 10.1111/cns.13654 (PMC8265949; doi:10.1111/cns.13654)
Supplement: Supplementary file 9 — Table S1 [file CNS-27-973-s011.xlsx]

## Sheet: Table S1
Table S1. Clinical characteristics of glioma patients in REMBRANDT, CGGA-693, CGGA-325 and TCGA cohorts
Chracteristic	REMBRANDT	CGGA.693	CGGA.325	TCGA	Total
Total Cases	405	516	291	601	1813
Gender
Male	192	291	181	348	1012
Female	118	225	110	253	706
Age (Years)
< 40	145	195	115	220	675
≥ 40	260	321	176	381	1138
Grade
I	2	0	0	0	2
II	83	134	92	221	530
III	79	198	70	229	576
IV	208	184	129	151	672
Unavailable	33	0	0	0	33
IDH Status
Mutation		292	156	347
Wild Type		224	135	254
1p/19q Co-deletion
Yes		115	59
No		401	232
Survival Status
OS Months (Median)	20.1	36	31.4	50.8	32.8
Censored (%)	58 (14.3)	203 (39.3)	90 (30.9)	410 (68.2)	761 (42.0)
