# Supplementary material for: Ferroptosis‐related gene signature predicts prognosis and immunotherapy in glioma
Source: CNS Neurosci Ther. 2021 May 10;27(8):973–86. doi: 10.1111/cns.13654 (PMC8265949; doi:10.1111/cns.13654)
Supplement: Supplementary file 10 — Table S2 [file CNS-27-973-s017.xlsx]

## Sheet: Table S2
Table S2 Information for datasets selected in this study
Accession Number	Platform	Number of eligible LGG or GBM patients with paired survival information and gene expression data	Survival Data
CGGA-693	Illumina HiSeq	516	OS
CGGA-325	Illumina HiSeq 2000 or 2500	291	OS
GSE108474-REMBRANDT	Affymetrix Human Genome U133 Plus 2.0 Array	405	OS
TCGA-LGG	Illumina HiSeq 2000	450	OS
TCGA-GBM	Illumina HiSeq 2000	151	OS
