# Supplementary material for: Ferroptosis‐related gene signature predicts prognosis and immunotherapy in glioma
Source: CNS Neurosci Ther. 2021 May 10;27(8):973–86. doi: 10.1111/cns.13654 (PMC8265949; doi:10.1111/cns.13654)
Supplement: Supplementary file 11 — Table S3 [file CNS-27-973-s005.xlsx]

## Sheet: Table S3
Table S3. Information of 59 ferroptosis-related genes
Iron Metabolism	Lipid Metabolism	(Anti)oxidant Metabolism	Energy Metabolism	Other
FANCD2	ACSL4	GCLC	GLS2	CD44
NCOA4	AKR1C1	SLC7A11	SLC1A5	HSPB1
TFRC	AKR1C2	KEAP1	GOT1	CRYAB
PHKG2	AKR1C3	NQO1	G6PD	RPL8
HSBP1	ALOX15	ABCC1	PGD	SAT1
ACO1	ALOX5	CHAC1	ATP5G3	TP53
FTH1	ALOX12	GSS		EMC2
STEAP3	CARS	GCLM		AIFM2
NFS1	CBS	NFE2L2
IREB2	CISD1
HMOX1	CS
MT1G	DPP4
	GPX4
	HMGCR
	LPCAT3
	FDFT1
	ACSL3
	PEBP1
	ZEB1
	SQLE
	FADS2
	ACSF2
	PTGS2
	ACACA
