# Supplementary material for: Ferroptosis‐related gene signature predicts prognosis and immunotherapy in glioma
Source: CNS Neurosci Ther. 2021 May 10;27(8):973–86. doi: 10.1111/cns.13654 (PMC8265949; doi:10.1111/cns.13654)
Supplement: Supplementary file 13 — Table S5 [file CNS-27-973-s001.xlsx]

## Sheet: Table S5
Table S5 Summarization of 50 well-known hallmark gene sets
	logFC	AveExpr	t	P.Value	adj.P.Val	B
HALLMARK_ANGIOGENESIS	0.593409	-0.0151998	27.4781	1.39e-97	6.96e-96	211.947
HALLMARK_EPITHELIAL_MESENCHYMAL_TRANSITION	0.590783	-0.0182179	26.7089	3.5e-94	8.76e-93	204.122
HALLMARK_GLYCOLYSIS	0.404119	-0.0238378	25.0268	1.15e-86	1.92e-85	186.828
HALLMARK_HYPOXIA	0.442808	-0.0246686	22.4035	8.89e-75	1.11e-73	159.478
HALLMARK_APOPTOSIS	0.39099	-0.0203216	21.7775	6.38e-72	6.38e-71	152.909
HALLMARK_COAGULATION	0.412904	-0.000559144	21.0645	1.15e-68	9.62e-68	145.417
HALLMARK_MTORC1_SIGNALING	0.392535	-0.0308135	19.81	6.21e-63	4.43e-62	132.239
HALLMARK_INTERFERON_GAMMA_RESPONSE	0.544615	-0.0253776	19.6981	2.01e-62	1.26e-61	131.066
HALLMARK_P53_PATHWAY	0.294852	-0.0278356	18.8626	1.28e-58	7.14e-58	122.316
HALLMARK_IL6_JAK_STAT3_SIGNALING	0.475781	-0.027183	18.6096	1.81e-57	9.05e-57	119.674
HALLMARK_IL2_STAT5_SIGNALING	0.308241	-0.0195485	17.3301	1.09e-51	4.96e-51	106.389
HALLMARK_COMPLEMENT	0.35821	-0.0211609	17.3075	1.38e-51	5.75e-51	106.156
HALLMARK_TNFA_SIGNALING_VIA_NFKB	0.446483	-0.020676	16.9803	4.04e-50	1.55e-49	102.786
HALLMARK_INTERFERON_ALPHA_RESPONSE	0.545644	-0.0264986	16.5237	4.4e-48	1.57e-47	98.1067
HALLMARK_INFLAMMATORY_RESPONSE	0.373228	-0.0160079	16.0695	4.54e-46	1.51e-45	93.4809
HALLMARK_ALLOGRAFT_REJECTION	0.364987	-0.0104466	16.0132	8.04e-46	2.51e-45	92.9101
HALLMARK_PI3K_AKT_MTOR_SIGNALING	0.219086	-0.0250901	15.7909	7.67e-45	2.26e-44	90.661
HALLMARK_APICAL_JUNCTION	0.210743	-0.0172645	14.8373	1.1e-40	3.06e-40	81.1165
HALLMARK_UNFOLDED_PROTEIN_RESPONSE	0.308412	-0.0309876	14.0909	1.72e-37	4.53e-37	73.7866
HALLMARK_UV_RESPONSE_UP	0.203922	-0.0265443	13.7219	6.2e-36	1.55e-35	70.2144
HALLMARK_DNA_REPAIR	0.299983	-0.0288792	13.4659	7.3e-35	1.74e-34	67.7591
HALLMARK_KRAS_SIGNALING_UP	0.233198	-0.0192054	13.1424	1.6e-33	3.64e-33	64.6831
HALLMARK_REACTIVE_OXYGEN_SPECIES_PATHWAY	0.340437	-0.0238724	12.3531	2.61e-30	5.67e-30	57.3226
HALLMARK_E2F_TARGETS	0.451745	-0.0356705	11.9599	9.58e-29	2e-28	53.7368
HALLMARK_ANDROGEN_RESPONSE	0.19649	-0.0229847	11.948	1.07e-28	2.13e-28	53.63
HALLMARK_XENOBIOTIC_METABOLISM	0.168278	-0.0141514	10.8172	2.4e-24	4.61e-24	43.6703
HALLMARK_G2M_CHECKPOINT	0.365552	-0.0332795	10.5385	2.6e-23	4.82e-23	41.3025
HALLMARK_TGF_BETA_SIGNALING	0.205209	-0.0293297	9.89249	5.68e-21	1.01e-20	35.9592
HALLMARK_PROTEIN_SECRETION	0.206553	-0.0197732	9.58663	6.76e-20	1.16e-19	33.504
HALLMARK_KRAS_SIGNALING_DN	-0.145873	0.0227955	-9.46648	1.76e-19	2.94e-19	32.5533
HALLMARK_PANCREAS_BETA_CELLS	-0.15967	0.0048467	-8.51994	2.55e-16	4.12e-16	25.3517
HALLMARK_MYC_TARGETS_V1	0.289714	-0.0210722	8.28711	1.41e-15	2.2e-15	23.6627
HALLMARK_ADIPOGENESIS	0.136773	-0.0240285	7.47598	4.17e-13	6.32e-13	18.0519
HALLMARK_MYC_TARGETS_V2	0.243875	-0.0320935	7.45846	4.69e-13	6.9e-13	17.9356
HALLMARK_ESTROGEN_RESPONSE_LATE	0.094861	-0.0143124	6.57428	1.38e-10	1.98e-10	12.348
HALLMARK_PEROXISOME	0.102721	-0.0143712	6.5471	1.63e-10	2.27e-10	12.1853
HALLMARK_APICAL_SURFACE	0.083993	-0.0227911	5.63733	3.09e-08	4.17e-08	7.06689
HALLMARK_MITOTIC_SPINDLE	0.0882604	-0.032344	5.4034	1.07e-07	1.41e-07	5.85707
HALLMARK_NOTCH_SIGNALING	0.11505	-0.0220114	5.31814	1.67e-07	2.14e-07	5.42729
HALLMARK_HEDGEHOG_SIGNALING	-0.0946989	-0.0155296	-5.3051	1.79e-07	2.23e-07	5.3621
HALLMARK_CHOLESTEROL_HOMEOSTASIS	0.0685967	-0.0325435	3.95158	9.04e-05	0.000110233	-0.616379
HALLMARK_MYOGENESIS	0.065666	-0.0109338	3.70791	0.000235621	0.000280501	-1.52099
HALLMARK_FATTY_ACID_METABOLISM	0.048196	-0.0221725	2.73334	0.00652169	0.00758336	-4.59105
HALLMARK_WNT_BETA_CATENIN_SIGNALING	-0.0384969	-0.0248144	-1.74766	0.0812185	0.0922937	-6.77706
HALLMARK_UV_RESPONSE_DN	0.0278361	-0.026975	1.66195	0.0972346	0.108038	-6.92247
HALLMARK_ESTROGEN_RESPONSE_EARLY	-0.0227932	-0.015089	-1.61374	0.1073	0.11663	-7.00108
HALLMARK_OXIDATIVE_PHOSPHORYLATION	0.036345	-0.0260983	1.29015	0.197676	0.210294	-7.46943
HALLMARK_HEME_METABOLISM	-0.0177274	-0.0202906	-1.1485	0.251384	0.261859	-7.64184
HALLMARK_SPERMATOGENESIS	-0.0127217	0.00420681	-0.965524	0.334812	0.341645	-7.83508
HALLMARK_BILE_ACID_METABOLISM	0.00807838	-0.00804934	0.425071	0.670992	0.670992	-8.21101
