# Supplementary material for: Ferroptosis‐related gene signature predicts prognosis and immunotherapy in glioma
Source: CNS Neurosci Ther. 2021 May 10;27(8):973–86. doi: 10.1111/cns.13654 (PMC8265949; doi:10.1111/cns.13654)
Supplement: Supplementary file 14 — Table S6 [file CNS-27-973-s012.xlsx]

## Sheet: Table S6
Table S6 Association with risk score and immune-related pathways in REMBRANDT cohort
	From	To	Cor	P.Value
1	Alcoholism	Base_excision_repair	0.235912	6.47e-07
2	Alcoholism	Cell_cycle	0.2875	1.01e-09
3	Base_excision_repair	Cell_cycle	0.897234	0
4	Alcoholism	Cytokine-cytokine_receptor_interaction	0.05082	0.290252
5	Base_excision_repair	Cytokine-cytokine_receptor_interaction	0.149924	0.00171464
6	Cell_cycle	Cytokine-cytokine_receptor_interaction	0.251515	1.06e-07
7	Alcoholism	DNA_replication	0.271208	9.01e-09
8	Base_excision_repair	DNA_replication	0.925586	0
9	Cell_cycle	DNA_replication	0.963157	0
10	Cytokine-cytokine_receptor_interaction	DNA_replication	0.268653	1.26e-08
11	Alcoholism	Fanconi_anemia_pathway	0.249929	1.28e-07
12	Base_excision_repair	Fanconi_anemia_pathway	0.883638	0
13	Cell_cycle	Fanconi_anemia_pathway	0.93262	0
14	Cytokine-cytokine_receptor_interaction	Fanconi_anemia_pathway	0.255032	6.92e-08
15	DNA_replication	Fanconi_anemia_pathway	0.955814	0
16	Alcoholism	Homologous_recombination	0.210786	9.27e-06
17	Base_excision_repair	Homologous_recombination	0.815826	0
18	Cell_cycle	Homologous_recombination	0.851113	0
19	Cytokine-cytokine_receptor_interaction	Homologous_recombination	0.330637	1.48e-12
20	DNA_replication	Homologous_recombination	0.892268	0
21	Fanconi_anemia_pathway	Homologous_recombination	0.933802	0
22	Alcoholism	MicroRNAs_in_cancer	0.284253	1.58e-09
23	Base_excision_repair	MicroRNAs_in_cancer	0.846953	0
24	Cell_cycle	MicroRNAs_in_cancer	0.927721	0
25	Cytokine-cytokine_receptor_interaction	MicroRNAs_in_cancer	0.118649	0.0132771
26	DNA_replication	MicroRNAs_in_cancer	0.868396	0
27	Fanconi_anemia_pathway	MicroRNAs_in_cancer	0.836672	0
28	Homologous_recombination	MicroRNAs_in_cancer	0.74445	0
29	Alcoholism	Mismatch_repair	0.253042	8.81e-08
30	Base_excision_repair	Mismatch_repair	0.86044	0
31	Cell_cycle	Mismatch_repair	0.912921	0
32	Cytokine-cytokine_receptor_interaction	Mismatch_repair	0.378062	4.44e-16
33	DNA_replication	Mismatch_repair	0.956052	0
34	Fanconi_anemia_pathway	Mismatch_repair	0.935596	0
35	Homologous_recombination	Mismatch_repair	0.895295	0
36	MicroRNAs_in_cancer	Mismatch_repair	0.79547	0
37	Alcoholism	Nucleotide_excision_repair	0.251047	1.12e-07
38	Base_excision_repair	Nucleotide_excision_repair	0.861722	0
39	Cell_cycle	Nucleotide_excision_repair	0.901958	0
40	Cytokine-cytokine_receptor_interaction	Nucleotide_excision_repair	0.365175	3.55e-15
41	DNA_replication	Nucleotide_excision_repair	0.94819	0
42	Fanconi_anemia_pathway	Nucleotide_excision_repair	0.936211	0
43	Homologous_recombination	Nucleotide_excision_repair	0.892409	0
44	MicroRNAs_in_cancer	Nucleotide_excision_repair	0.782002	0
45	Mismatch_repair	Nucleotide_excision_repair	0.988751	0
46	Alcoholism	Oocyte_meiosis	0.274824	5.61e-09
47	Base_excision_repair	Oocyte_meiosis	0.87217	0
48	Cell_cycle	Oocyte_meiosis	0.986688	0
49	Cytokine-cytokine_receptor_interaction	Oocyte_meiosis	0.284655	1.49e-09
50	DNA_replication	Oocyte_meiosis	0.936363	0
51	Fanconi_anemia_pathway	Oocyte_meiosis	0.909511	0
52	Homologous_recombination	Oocyte_meiosis	0.826955	0
53	MicroRNAs_in_cancer	Oocyte_meiosis	0.915133	0
54	Mismatch_repair	Oocyte_meiosis	0.897949	0
55	Nucleotide_excision_repair	Oocyte_meiosis	0.880814	0
56	Alcoholism	p53_signaling_pathway	0.303884	9.58e-11
57	Base_excision_repair	p53_signaling_pathway	0.876267	0
58	Cell_cycle	p53_signaling_pathway	0.976134	0
59	Cytokine-cytokine_receptor_interaction	p53_signaling_pathway	0.29324	4.49e-10
60	DNA_replication	p53_signaling_pathway	0.936181	0
61	Fanconi_anemia_pathway	p53_signaling_pathway	0.91153	0
62	Homologous_recombination	p53_signaling_pathway	0.84074	0
63	MicroRNAs_in_cancer	p53_signaling_pathway	0.939748	0
64	Mismatch_repair	p53_signaling_pathway	0.894027	0
65	Nucleotide_excision_repair	p53_signaling_pathway	0.88157	0
66	Oocyte_meiosis	p53_signaling_pathway	0.967559	0
67	Alcoholism	Progesterone-mediated_oocyte_maturation	0.271786	8.36e-09
68	Base_excision_repair	Progesterone-mediated_oocyte_maturation	0.861929	0
69	Cell_cycle	Progesterone-mediated_oocyte_maturation	0.976023	0
70	Cytokine-cytokine_receptor_interaction	Progesterone-mediated_oocyte_maturation	0.338794	3.82e-13
71	DNA_replication	Progesterone-mediated_oocyte_maturation	0.935323	0
72	Fanconi_anemia_pathway	Progesterone-mediated_oocyte_maturation	0.914917	0
73	Homologous_recombination	Progesterone-mediated_oocyte_maturation	0.847047	0
74	MicroRNAs_in_cancer	Progesterone-mediated_oocyte_maturation	0.872857	0
75	Mismatch_repair	Progesterone-mediated_oocyte_maturation	0.915831	0
76	Nucleotide_excision_repair	Progesterone-mediated_oocyte_maturation	0.900572	0
77	Oocyte_meiosis	Progesterone-mediated_oocyte_maturation	0.98392	0
78	p53_signaling_pathway	Progesterone-mediated_oocyte_maturation	0.952725	0
79	Alcoholism	Proteasome	0.308043	5.15e-11
80	Base_excision_repair	Proteasome	0.533465	0
81	Cell_cycle	Proteasome	0.641951	0
82	Cytokine-cytokine_receptor_interaction	Proteasome	0.488505	0
83	DNA_replication	Proteasome	0.625237	0
84	Fanconi_anemia_pathway	Proteasome	0.599362	0
85	Homologous_recombination	Proteasome	0.614494	0
86	MicroRNAs_in_cancer	Proteasome	0.527753	0
87	Mismatch_repair	Proteasome	0.681235	0
88	Nucleotide_excision_repair	Proteasome	0.653785	0
89	Oocyte_meiosis	Proteasome	0.663126	0
90	p53_signaling_pathway	Proteasome	0.631431	0
91	Progesterone-mediated_oocyte_maturation	Proteasome	0.702262	0
92	Alcoholism	Pyrimidine_metabolism	0.27846	3.46e-09
93	Base_excision_repair	Pyrimidine_metabolism	0.897356	0
94	Cell_cycle	Pyrimidine_metabolism	0.951125	0
95	Cytokine-cytokine_receptor_interaction	Pyrimidine_metabolism	0.349665	5.91e-14
96	DNA_replication	Pyrimidine_metabolism	0.960972	0
97	Fanconi_anemia_pathway	Pyrimidine_metabolism	0.93533	0
98	Homologous_recombination	Pyrimidine_metabolism	0.878588	0
99	MicroRNAs_in_cancer	Pyrimidine_metabolism	0.862799	0
100	Mismatch_repair	Pyrimidine_metabolism	0.924688	0
101	Nucleotide_excision_repair	Pyrimidine_metabolism	0.907811	0
102	Oocyte_meiosis	Pyrimidine_metabolism	0.944046	0
103	p53_signaling_pathway	Pyrimidine_metabolism	0.941137	0
104	Progesterone-mediated_oocyte_maturation	Pyrimidine_metabolism	0.944983	0
105	Proteasome	Pyrimidine_metabolism	0.682884	0
106	Alcoholism	RNA_degradation	0.28274	1.94e-09
107	Base_excision_repair	RNA_degradation	0.769186	0
108	Cell_cycle	RNA_degradation	0.803314	0
109	Cytokine-cytokine_receptor_interaction	RNA_degradation	0.225885	1.94e-06
110	DNA_replication	RNA_degradation	0.83925	0
111	Fanconi_anemia_pathway	RNA_degradation	0.808844	0
112	Homologous_recombination	RNA_degradation	0.780599	0
113	MicroRNAs_in_cancer	RNA_degradation	0.687776	0
114	Mismatch_repair	RNA_degradation	0.811102	0
115	Nucleotide_excision_repair	RNA_degradation	0.820682	0
116	Oocyte_meiosis	RNA_degradation	0.777494	0
117	p53_signaling_pathway	RNA_degradation	0.771449	0
118	Progesterone-mediated_oocyte_maturation	RNA_degradation	0.782722	0
119	Proteasome	RNA_degradation	0.58704	0
120	Pyrimidine_metabolism	RNA_degradation	0.787899	0
121	Alcoholism	Spliceosome	0.329254	1.86e-12
122	Base_excision_repair	Spliceosome	0.799372	0
123	Cell_cycle	Spliceosome	0.835129	0
124	Cytokine-cytokine_receptor_interaction	Spliceosome	0.229811	1.27e-06
125	DNA_replication	Spliceosome	0.865286	0
126	Fanconi_anemia_pathway	Spliceosome	0.814923	0
127	Homologous_recombination	Spliceosome	0.788461	0
128	MicroRNAs_in_cancer	Spliceosome	0.72565	0
129	Mismatch_repair	Spliceosome	0.813996	0
130	Nucleotide_excision_repair	Spliceosome	0.808122	0
131	Oocyte_meiosis	Spliceosome	0.805871	0
132	p53_signaling_pathway	Spliceosome	0.801159	0
133	Progesterone-mediated_oocyte_maturation	Spliceosome	0.822224	0
134	Proteasome	Spliceosome	0.702762	0
135	Pyrimidine_metabolism	Spliceosome	0.821557	0
136	RNA_degradation	Spliceosome	0.872096	0
137	Alcoholism	Systemic_lupus_erythematosus	0.974781	0
138	Base_excision_repair	Systemic_lupus_erythematosus	0.213706	6.91e-06
139	Cell_cycle	Systemic_lupus_erythematosus	0.278293	3.53e-09
140	Cytokine-cytokine_receptor_interaction	Systemic_lupus_erythematosus	0.0841932	0.0794216
141	DNA_replication	Systemic_lupus_erythematosus	0.250016	1.27e-07
142	Fanconi_anemia_pathway	Systemic_lupus_erythematosus	0.2352	7.01e-07
143	Homologous_recombination	Systemic_lupus_erythematosus	0.202589	2.07e-05
144	MicroRNAs_in_cancer	Systemic_lupus_erythematosus	0.278048	3.65e-09
145	Mismatch_repair	Systemic_lupus_erythematosus	0.255429	6.59e-08
146	Nucleotide_excision_repair	Systemic_lupus_erythematosus	0.24705	1.8e-07
147	Oocyte_meiosis	Systemic_lupus_erythematosus	0.272855	7.27e-09
148	p53_signaling_pathway	Systemic_lupus_erythematosus	0.300704	1.53e-10
149	Progesterone-mediated_oocyte_maturation	Systemic_lupus_erythematosus	0.273776	6.44e-09
150	Proteasome	Systemic_lupus_erythematosus	0.355547	2.09e-14
151	Pyrimidine_metabolism	Systemic_lupus_erythematosus	0.275681	5.01e-09
152	RNA_degradation	Systemic_lupus_erythematosus	0.24067	3.77e-07
153	Spliceosome	Systemic_lupus_erythematosus	0.291952	5.39e-10
154	Alcoholism	Viral_carcinogenesis	0.5337	0
155	Base_excision_repair	Viral_carcinogenesis	0.797825	0
156	Cell_cycle	Viral_carcinogenesis	0.903542	0
157	Cytokine-cytokine_receptor_interaction	Viral_carcinogenesis	0.333698	8.96e-13
158	DNA_replication	Viral_carcinogenesis	0.860365	0
159	Fanconi_anemia_pathway	Viral_carcinogenesis	0.840764	0
160	Homologous_recombination	Viral_carcinogenesis	0.772249	0
161	MicroRNAs_in_cancer	Viral_carcinogenesis	0.87601	0
162	Mismatch_repair	Viral_carcinogenesis	0.84571	0
163	Nucleotide_excision_repair	Viral_carcinogenesis	0.834857	0
164	Oocyte_meiosis	Viral_carcinogenesis	0.895065	0
165	p53_signaling_pathway	Viral_carcinogenesis	0.923478	0
166	Progesterone-mediated_oocyte_maturation	Viral_carcinogenesis	0.88772	0
167	Proteasome	Viral_carcinogenesis	0.687416	0
168	Pyrimidine_metabolism	Viral_carcinogenesis	0.875075	0
169	RNA_degradation	Viral_carcinogenesis	0.713463	0
170	Spliceosome	Viral_carcinogenesis	0.747389	0
171	Systemic_lupus_erythematosus	Viral_carcinogenesis	0.542216	0
172	Alcoholism	IFN-γ_signature	0.150756	0.00161456
173	Base_excision_repair	IFN-γ_signature	0.199469	2.78e-05
174	Cell_cycle	IFN-γ_signature	0.296561	2.79e-10
175	Cytokine-cytokine_receptor_interaction	IFN-γ_signature	0.7686	0
176	DNA_replication	IFN-γ_signature	0.307439	5.64e-11
177	Fanconi_anemia_pathway	IFN-γ_signature	0.294021	4.02e-10
178	Homologous_recombination	IFN-γ_signature	0.331451	1.3e-12
179	MicroRNAs_in_cancer	IFN-γ_signature	0.148223	0.00193736
180	Mismatch_repair	IFN-γ_signature	0.414518	0
181	Nucleotide_excision_repair	IFN-γ_signature	0.400732	0
182	Oocyte_meiosis	IFN-γ_signature	0.329404	1.81e-12
183	p53_signaling_pathway	IFN-γ_signature	0.320115	8.03e-12
184	Progesterone-mediated_oocyte_maturation	IFN-γ_signature	0.385712	0
185	Proteasome	IFN-γ_signature	0.629887	0
186	Pyrimidine_metabolism	IFN-γ_signature	0.393661	0
187	RNA_degradation	IFN-γ_signature	0.28122	2.38e-09
188	Spliceosome	IFN-γ_signature	0.328164	2.22e-12
189	Systemic_lupus_erythematosus	IFN-γ_signature	0.196005	3.85e-05
190	Viral_carcinogenesis	IFN-γ_signature	0.381247	2.22e-16
191	Alcoholism	APM_signal	0.156234	0.00107839
192	Base_excision_repair	APM_signal	0.267143	1.52e-08
193	Cell_cycle	APM_signal	0.327693	2.39e-12
194	Cytokine-cytokine_receptor_interaction	APM_signal	0.621666	0
195	DNA_replication	APM_signal	0.337393	4.84e-13
196	Fanconi_anemia_pathway	APM_signal	0.333301	9.57e-13
197	Homologous_recombination	APM_signal	0.341579	2.38e-13
198	MicroRNAs_in_cancer	APM_signal	0.193808	4.72e-05
199	Mismatch_repair	APM_signal	0.397068	0
200	Nucleotide_excision_repair	APM_signal	0.389248	0
201	Oocyte_meiosis	APM_signal	0.347107	9.24e-14
202	p53_signaling_pathway	APM_signal	0.339521	3.38e-13
203	Progesterone-mediated_oocyte_maturation	APM_signal	0.377374	4.44e-16
204	Proteasome	APM_signal	0.483383	0
205	Pyrimidine_metabolism	APM_signal	0.394487	0
206	RNA_degradation	APM_signal	0.320527	7.52e-12
207	Spliceosome	APM_signal	0.335618	6.51e-13
208	Systemic_lupus_erythematosus	APM_signal	0.176222	0.000220955
209	Viral_carcinogenesis	APM_signal	0.383127	0
210	IFN-γ_signature	APM_signal	0.764463	0
211	Alcoholism	Risk Score	0.0988714	0.0467593
212	Base_excision_repair	Risk Score	0.306738	2.85e-10
213	Cell_cycle	Risk Score	0.347658	5.99e-13
214	Cytokine-cytokine_receptor_interaction	Risk Score	0.776167	0
215	DNA_replication	Risk Score	0.390027	4.44e-16
216	Fanconi_anemia_pathway	Risk Score	0.390567	4.44e-16
217	Homologous_recombination	Risk Score	0.420041	0
218	MicroRNAs_in_cancer	Risk Score	0.19998	5.05e-05
219	Mismatch_repair	Risk Score	0.505762	0
220	Nucleotide_excision_repair	Risk Score	0.491269	0
221	Oocyte_meiosis	Risk Score	0.373441	7.55e-15
222	p53_signaling_pathway	Risk Score	0.341417	1.63e-12
223	Progesterone-mediated_oocyte_maturation	Risk Score	0.423836	0
224	Proteasome	Risk Score	0.596479	0
225	Pyrimidine_metabolism	Risk Score	0.455431	0
226	RNA_degradation	Risk Score	0.32251	2.95e-11
227	Spliceosome	Risk Score	0.322758	2.85e-11
228	Systemic_lupus_erythematosus	Risk Score	0.134953	0.00652958
229	Viral_carcinogenesis	Risk Score	0.421427	0
230	IFN-γ_signature	Risk Score	0.695582	0
231	APM_signal	Risk Score	0.579812	0
