# Supplementary material for: Ferroptosis‐related gene signature predicts prognosis and immunotherapy in glioma
Source: CNS Neurosci Ther. 2021 May 10;27(8):973–86. doi: 10.1111/cns.13654 (PMC8265949; doi:10.1111/cns.13654)
Supplement: Supplementary file 15 — Table S7 [file CNS-27-973-s015.xlsx]

## Sheet: Table S7
Table S7 Association with risk score and immune-related pathways in CGGA-693 cohort
	From	To	Cor	P.Value
1	Alcoholism	Base_excision_repair	0.445688	0
2	Alcoholism	Cell_cycle	0.604401	0
3	Base_excision_repair	Cell_cycle	0.839684	0
4	Alcoholism	Cytokine-cytokine_receptor_interaction	0.229376	1.38e-07
5	Base_excision_repair	Cytokine-cytokine_receptor_interaction	0.0160795	0.715563
6	Cell_cycle	Cytokine-cytokine_receptor_interaction	0.233783	7.78e-08
7	Alcoholism	DNA_replication	0.579124	0
8	Base_excision_repair	DNA_replication	0.911542	0
9	Cell_cycle	DNA_replication	0.915692	0
10	Cytokine-cytokine_receptor_interaction	DNA_replication	0.116199	0.00823958
11	Alcoholism	Fanconi_anemia_pathway	0.563378	0
12	Base_excision_repair	Fanconi_anemia_pathway	0.873764	0
13	Cell_cycle	Fanconi_anemia_pathway	0.911304	0
14	Cytokine-cytokine_receptor_interaction	Fanconi_anemia_pathway	0.117542	0.00752121
15	DNA_replication	Fanconi_anemia_pathway	0.932414	0
16	Alcoholism	Homologous_recombination	0.522998	0
17	Base_excision_repair	Homologous_recombination	0.854898	0
18	Cell_cycle	Homologous_recombination	0.838524	0
19	Cytokine-cytokine_receptor_interaction	Homologous_recombination	0.132384	0.00258546
20	DNA_replication	Homologous_recombination	0.903596	0
21	Fanconi_anemia_pathway	Homologous_recombination	0.95119	0
22	Alcoholism	MicroRNAs_in_cancer	0.574748	0
23	Base_excision_repair	MicroRNAs_in_cancer	0.860415	0
24	Cell_cycle	MicroRNAs_in_cancer	0.942474	0
25	Cytokine-cytokine_receptor_interaction	MicroRNAs_in_cancer	0.0845693	0.0548798
26	DNA_replication	MicroRNAs_in_cancer	0.91366	0
27	Fanconi_anemia_pathway	MicroRNAs_in_cancer	0.916624	0
28	Homologous_recombination	MicroRNAs_in_cancer	0.875936	0
29	Alcoholism	Mismatch_repair	0.565094	0
30	Base_excision_repair	Mismatch_repair	0.882145	0
31	Cell_cycle	Mismatch_repair	0.872978	0
32	Cytokine-cytokine_receptor_interaction	Mismatch_repair	0.177726	4.91e-05
33	DNA_replication	Mismatch_repair	0.960388	0
34	Fanconi_anemia_pathway	Mismatch_repair	0.910286	0
35	Homologous_recombination	Mismatch_repair	0.90747	0
36	MicroRNAs_in_cancer	Mismatch_repair	0.865974	0
37	Alcoholism	Nucleotide_excision_repair	0.534917	0
38	Base_excision_repair	Nucleotide_excision_repair	0.913219	0
39	Cell_cycle	Nucleotide_excision_repair	0.840514	0
40	Cytokine-cytokine_receptor_interaction	Nucleotide_excision_repair	0.136944	0.00182133
41	DNA_replication	Nucleotide_excision_repair	0.943796	0
42	Fanconi_anemia_pathway	Nucleotide_excision_repair	0.904037	0
43	Homologous_recombination	Nucleotide_excision_repair	0.912036	0
44	MicroRNAs_in_cancer	Nucleotide_excision_repair	0.853906	0
45	Mismatch_repair	Nucleotide_excision_repair	0.977824	0
46	Alcoholism	Oocyte_meiosis	0.602703	0
47	Base_excision_repair	Oocyte_meiosis	0.833566	0
48	Cell_cycle	Oocyte_meiosis	0.990321	0
49	Cytokine-cytokine_receptor_interaction	Oocyte_meiosis	0.258492	2.54e-09
50	DNA_replication	Oocyte_meiosis	0.901906	0
51	Fanconi_anemia_pathway	Oocyte_meiosis	0.909259	0
52	Homologous_recombination	Oocyte_meiosis	0.841277	0
53	MicroRNAs_in_cancer	Oocyte_meiosis	0.921627	0
54	Mismatch_repair	Oocyte_meiosis	0.871515	0
55	Nucleotide_excision_repair	Oocyte_meiosis	0.840607	0
56	Alcoholism	p53_signaling_pathway	0.614502	0
57	Base_excision_repair	p53_signaling_pathway	0.806683	0
58	Cell_cycle	p53_signaling_pathway	0.976565	0
59	Cytokine-cytokine_receptor_interaction	p53_signaling_pathway	0.295743	7.1e-12
60	DNA_replication	p53_signaling_pathway	0.888684	0
61	Fanconi_anemia_pathway	p53_signaling_pathway	0.886355	0
62	Homologous_recombination	p53_signaling_pathway	0.829111	0
63	MicroRNAs_in_cancer	p53_signaling_pathway	0.936003	0
64	Mismatch_repair	p53_signaling_pathway	0.8617	0
65	Nucleotide_excision_repair	p53_signaling_pathway	0.830934	0
66	Oocyte_meiosis	p53_signaling_pathway	0.96948	0
67	Alcoholism	Progesterone-mediated_oocyte_maturation	0.607824	0
68	Base_excision_repair	Progesterone-mediated_oocyte_maturation	0.849339	0
69	Cell_cycle	Progesterone-mediated_oocyte_maturation	0.984146	0
70	Cytokine-cytokine_receptor_interaction	Progesterone-mediated_oocyte_maturation	0.235517	6.19e-08
71	DNA_replication	Progesterone-mediated_oocyte_maturation	0.919744	0
72	Fanconi_anemia_pathway	Progesterone-mediated_oocyte_maturation	0.922192	0
73	Homologous_recombination	Progesterone-mediated_oocyte_maturation	0.869551	0
74	MicroRNAs_in_cancer	Progesterone-mediated_oocyte_maturation	0.933355	0
75	Mismatch_repair	Progesterone-mediated_oocyte_maturation	0.893971	0
76	Nucleotide_excision_repair	Progesterone-mediated_oocyte_maturation	0.866153	0
77	Oocyte_meiosis	Progesterone-mediated_oocyte_maturation	0.988976	0
78	p53_signaling_pathway	Progesterone-mediated_oocyte_maturation	0.963875	0
79	Alcoholism	Proteasome	0.467257	0
80	Base_excision_repair	Proteasome	0.373267	0
81	Cell_cycle	Proteasome	0.503905	0
82	Cytokine-cytokine_receptor_interaction	Proteasome	0.172387	8.29e-05
83	DNA_replication	Proteasome	0.458593	0
84	Fanconi_anemia_pathway	Proteasome	0.434326	0
85	Homologous_recombination	Proteasome	0.390073	0
86	MicroRNAs_in_cancer	Proteasome	0.426142	0
87	Mismatch_repair	Proteasome	0.526313	0
88	Nucleotide_excision_repair	Proteasome	0.481574	0
89	Oocyte_meiosis	Proteasome	0.532467	0
90	p53_signaling_pathway	Proteasome	0.499224	0
91	Progesterone-mediated_oocyte_maturation	Proteasome	0.530075	0
92	Alcoholism	Pyrimidine_metabolism	0.591337	0
93	Base_excision_repair	Pyrimidine_metabolism	0.894491	0
94	Cell_cycle	Pyrimidine_metabolism	0.916269	0
95	Cytokine-cytokine_receptor_interaction	Pyrimidine_metabolism	0.175877	5.9e-05
96	DNA_replication	Pyrimidine_metabolism	0.963814	0
97	Fanconi_anemia_pathway	Pyrimidine_metabolism	0.927876	0
98	Homologous_recombination	Pyrimidine_metabolism	0.910364	0
99	MicroRNAs_in_cancer	Pyrimidine_metabolism	0.924869	0
100	Mismatch_repair	Pyrimidine_metabolism	0.928816	0
101	Nucleotide_excision_repair	Pyrimidine_metabolism	0.917795	0
102	Oocyte_meiosis	Pyrimidine_metabolism	0.916141	0
103	p53_signaling_pathway	Pyrimidine_metabolism	0.903602	0
104	Progesterone-mediated_oocyte_maturation	Pyrimidine_metabolism	0.934629	0
105	Proteasome	Pyrimidine_metabolism	0.484461	0
106	Alcoholism	RNA_degradation	0.336289	4e-15
107	Base_excision_repair	RNA_degradation	0.603041	0
108	Cell_cycle	RNA_degradation	0.472825	0
109	Cytokine-cytokine_receptor_interaction	RNA_degradation	-0.259021	2.35e-09
110	DNA_replication	RNA_degradation	0.649159	0
111	Fanconi_anemia_pathway	RNA_degradation	0.593037	0
112	Homologous_recombination	RNA_degradation	0.605572	0
113	MicroRNAs_in_cancer	RNA_degradation	0.575884	0
114	Mismatch_repair	RNA_degradation	0.640613	0
115	Nucleotide_excision_repair	RNA_degradation	0.665755	0
116	Oocyte_meiosis	RNA_degradation	0.461179	0
117	p53_signaling_pathway	RNA_degradation	0.451326	0
118	Progesterone-mediated_oocyte_maturation	RNA_degradation	0.504255	0
119	Proteasome	RNA_degradation	0.348674	4.44e-16
120	Pyrimidine_metabolism	RNA_degradation	0.619573	0
121	Alcoholism	Spliceosome	0.518421	0
122	Base_excision_repair	Spliceosome	0.682803	0
123	Cell_cycle	Spliceosome	0.684551	0
124	Cytokine-cytokine_receptor_interaction	Spliceosome	-0.0664788	0.131525
125	DNA_replication	Spliceosome	0.76799	0
126	Fanconi_anemia_pathway	Spliceosome	0.671935	0
127	Homologous_recombination	Spliceosome	0.626146	0
128	MicroRNAs_in_cancer	Spliceosome	0.677543	0
129	Mismatch_repair	Spliceosome	0.748879	0
130	Nucleotide_excision_repair	Spliceosome	0.73314	0
131	Oocyte_meiosis	Spliceosome	0.67645	0
132	p53_signaling_pathway	Spliceosome	0.658695	0
133	Progesterone-mediated_oocyte_maturation	Spliceosome	0.698379	0
134	Proteasome	Spliceosome	0.591867	0
135	Pyrimidine_metabolism	Spliceosome	0.726396	0
136	RNA_degradation	Spliceosome	0.783012	0
137	Alcoholism	Systemic_lupus_erythematosus	0.9911	0
138	Base_excision_repair	Systemic_lupus_erythematosus	0.405411	0
139	Cell_cycle	Systemic_lupus_erythematosus	0.582071	0
140	Cytokine-cytokine_receptor_interaction	Systemic_lupus_erythematosus	0.266306	7.95e-10
141	DNA_replication	Systemic_lupus_erythematosus	0.539328	0
142	Fanconi_anemia_pathway	Systemic_lupus_erythematosus	0.531536	0
143	Homologous_recombination	Systemic_lupus_erythematosus	0.492254	0
144	MicroRNAs_in_cancer	Systemic_lupus_erythematosus	0.542414	0
145	Mismatch_repair	Systemic_lupus_erythematosus	0.537309	0
146	Nucleotide_excision_repair	Systemic_lupus_erythematosus	0.502481	0
147	Oocyte_meiosis	Systemic_lupus_erythematosus	0.584625	0
148	p53_signaling_pathway	Systemic_lupus_erythematosus	0.593964	0
149	Progesterone-mediated_oocyte_maturation	Systemic_lupus_erythematosus	0.586014	0
150	Proteasome	Systemic_lupus_erythematosus	0.49808	0
151	Pyrimidine_metabolism	Systemic_lupus_erythematosus	0.5581	0
152	RNA_degradation	Systemic_lupus_erythematosus	0.274366	2.31e-10
153	Spliceosome	Systemic_lupus_erythematosus	0.470333	0
154	Alcoholism	Viral_carcinogenesis	0.861943	0
155	Base_excision_repair	Viral_carcinogenesis	0.649942	0
156	Cell_cycle	Viral_carcinogenesis	0.858314	0
157	Cytokine-cytokine_receptor_interaction	Viral_carcinogenesis	0.352015	2.22e-16
158	DNA_replication	Viral_carcinogenesis	0.764028	0
159	Fanconi_anemia_pathway	Viral_carcinogenesis	0.76602	0
160	Homologous_recombination	Viral_carcinogenesis	0.704594	0
161	MicroRNAs_in_cancer	Viral_carcinogenesis	0.804549	0
162	Mismatch_repair	Viral_carcinogenesis	0.755609	0
163	Nucleotide_excision_repair	Viral_carcinogenesis	0.718742	0
164	Oocyte_meiosis	Viral_carcinogenesis	0.856038	0
165	p53_signaling_pathway	Viral_carcinogenesis	0.878418	0
166	Progesterone-mediated_oocyte_maturation	Viral_carcinogenesis	0.842289	0
167	Proteasome	Viral_carcinogenesis	0.557618	0
168	Pyrimidine_metabolism	Viral_carcinogenesis	0.783644	0
169	RNA_degradation	Viral_carcinogenesis	0.367826	0
170	Spliceosome	Viral_carcinogenesis	0.596354	0
171	Systemic_lupus_erythematosus	Viral_carcinogenesis	0.855421	0
172	Alcoholism	IFN-γ_signature	0.37084	0
173	Base_excision_repair	IFN-γ_signature	0.101522	0.0210827
174	Cell_cycle	IFN-γ_signature	0.243187	2.21e-08
175	Cytokine-cytokine_receptor_interaction	IFN-γ_signature	0.605924	0
176	DNA_replication	IFN-γ_signature	0.240739	3.08e-08
177	Fanconi_anemia_pathway	IFN-γ_signature	0.223629	2.86e-07
178	Homologous_recombination	IFN-γ_signature	0.279687	9.97e-11
179	MicroRNAs_in_cancer	IFN-γ_signature	0.218876	5.14e-07
180	Mismatch_repair	IFN-γ_signature	0.302884	2.08e-12
181	Nucleotide_excision_repair	IFN-γ_signature	0.270081	4.48e-10
182	Oocyte_meiosis	IFN-γ_signature	0.255602	3.86e-09
183	p53_signaling_pathway	IFN-γ_signature	0.307494	9.21e-13
184	Progesterone-mediated_oocyte_maturation	IFN-γ_signature	0.280766	8.39e-11
185	Proteasome	IFN-γ_signature	0.295001	8.05e-12
186	Pyrimidine_metabolism	IFN-γ_signature	0.306247	1.15e-12
187	RNA_degradation	IFN-γ_signature	0.0824056	0.0614091
188	Spliceosome	IFN-γ_signature	0.149632	0.000649749
189	Systemic_lupus_erythematosus	IFN-γ_signature	0.381807	0
190	Viral_carcinogenesis	IFN-γ_signature	0.389441	0
191	Alcoholism	APM_signal	0.331022	1.15e-14
192	Base_excision_repair	APM_signal	0.178427	4.58e-05
193	Cell_cycle	APM_signal	0.296936	5.79e-12
194	Cytokine-cytokine_receptor_interaction	APM_signal	0.564706	0
195	DNA_replication	APM_signal	0.284939	4.28e-11
196	Fanconi_anemia_pathway	APM_signal	0.232745	8.91e-08
197	Homologous_recombination	APM_signal	0.280078	9.37e-11
198	MicroRNAs_in_cancer	APM_signal	0.232056	9.74e-08
199	Mismatch_repair	APM_signal	0.323106	5.28e-14
200	Nucleotide_excision_repair	APM_signal	0.303305	1.93e-12
201	Oocyte_meiosis	APM_signal	0.31954	1.03e-13
202	p53_signaling_pathway	APM_signal	0.354366	0
203	Progesterone-mediated_oocyte_maturation	APM_signal	0.322948	5.46e-14
204	Proteasome	APM_signal	0.244116	1.94e-08
205	Pyrimidine_metabolism	APM_signal	0.325831	3.15e-14
206	RNA_degradation	APM_signal	0.0921199	0.0364441
207	Spliceosome	APM_signal	0.218133	5.63e-07
208	Systemic_lupus_erythematosus	APM_signal	0.331918	9.77e-15
209	Viral_carcinogenesis	APM_signal	0.379025	0
210	IFN-γ_signature	APM_signal	0.658158	0
211	Alcoholism	Risk Score	0.286707	3.21e-11
212	Base_excision_repair	Risk Score	0.217515	6.07e-07
213	Cell_cycle	Risk Score	0.287079	3.02e-11
214	Cytokine-cytokine_receptor_interaction	Risk Score	0.627303	0
215	DNA_replication	Risk Score	0.273575	2.61e-10
216	Fanconi_anemia_pathway	Risk Score	0.277321	1.45e-10
217	Homologous_recombination	Risk Score	0.338067	2.89e-15
218	MicroRNAs_in_cancer	Risk Score	0.196989	6.54e-06
219	Mismatch_repair	Risk Score	0.365789	0
220	Nucleotide_excision_repair	Risk Score	0.348498	4.44e-16
221	Oocyte_meiosis	Risk Score	0.32617	2.98e-14
222	p53_signaling_pathway	Risk Score	0.324483	4.09e-14
223	Progesterone-mediated_oocyte_maturation	Risk Score	0.327628	2.24e-14
224	Proteasome	Risk Score	0.35073	2.22e-16
225	Pyrimidine_metabolism	Risk Score	0.320563	8.53e-14
226	RNA_degradation	Risk Score	-0.089607	0.0418874
227	Spliceosome	Risk Score	0.0331614	0.452254
228	Systemic_lupus_erythematosus	Risk Score	0.331822	9.99e-15
229	Viral_carcinogenesis	Risk Score	0.368731	0
230	IFN-γ_signature	Risk Score	0.513581	0
231	APM_signal	Risk Score	0.542621	0
