# Supplementary material for: Ferroptosis‐related gene signature predicts prognosis and immunotherapy in glioma
Source: CNS Neurosci Ther. 2021 May 10;27(8):973–86. doi: 10.1111/cns.13654 (PMC8265949; doi:10.1111/cns.13654)
Supplement: Supplementary file 16 — Table S8 [file CNS-27-973-s004.xlsx]

## Sheet: Table S8
Table S8 Association with risk score and immune-related pathways in CGGA-325 cohort
	From	To	Cor	P.Value
1	Alcoholism	Base_excision_repair	0.586654	0
2	Alcoholism	Cell_cycle	0.644146	0
3	Base_excision_repair	Cell_cycle	0.907158	0
4	Alcoholism	Cytokine-cytokine_receptor_interaction	0.282425	9.72e-07
5	Base_excision_repair	Cytokine-cytokine_receptor_interaction	0.0636229	0.279363
6	Cell_cycle	Cytokine-cytokine_receptor_interaction	0.187523	0.00131039
7	Alcoholism	DNA_replication	0.619295	0
8	Base_excision_repair	DNA_replication	0.944143	0
9	Cell_cycle	DNA_replication	0.952776	0
10	Cytokine-cytokine_receptor_interaction	DNA_replication	0.133687	0.0225512
11	Alcoholism	Fanconi_anemia_pathway	0.639352	0
12	Base_excision_repair	Fanconi_anemia_pathway	0.901182	0
13	Cell_cycle	Fanconi_anemia_pathway	0.943129	0
14	Cytokine-cytokine_receptor_interaction	Fanconi_anemia_pathway	0.172893	0.00308685
15	DNA_replication	Fanconi_anemia_pathway	0.952383	0
16	Alcoholism	Homologous_recombination	0.619746	0
17	Base_excision_repair	Homologous_recombination	0.851252	0
18	Cell_cycle	Homologous_recombination	0.881233	0
19	Cytokine-cytokine_receptor_interaction	Homologous_recombination	0.22817	8.58e-05
20	DNA_replication	Homologous_recombination	0.89579	0
21	Fanconi_anemia_pathway	Homologous_recombination	0.959831	0
22	Alcoholism	MicroRNAs_in_cancer	0.621865	0
23	Base_excision_repair	MicroRNAs_in_cancer	0.905023	0
24	Cell_cycle	MicroRNAs_in_cancer	0.975437	0
25	Cytokine-cytokine_receptor_interaction	MicroRNAs_in_cancer	0.134676	0.0215627
26	DNA_replication	MicroRNAs_in_cancer	0.937603	0
27	Fanconi_anemia_pathway	MicroRNAs_in_cancer	0.922397	0
28	Homologous_recombination	MicroRNAs_in_cancer	0.860637	0
29	Alcoholism	Mismatch_repair	0.619803	0
30	Base_excision_repair	Mismatch_repair	0.88976	0
31	Cell_cycle	Mismatch_repair	0.918732	0
32	Cytokine-cytokine_receptor_interaction	Mismatch_repair	0.22758	8.96e-05
33	DNA_replication	Mismatch_repair	0.953129	0
34	Fanconi_anemia_pathway	Mismatch_repair	0.934223	0
35	Homologous_recombination	Mismatch_repair	0.910245	0
36	MicroRNAs_in_cancer	Mismatch_repair	0.896467	0
37	Alcoholism	Nucleotide_excision_repair	0.622707	0
38	Base_excision_repair	Nucleotide_excision_repair	0.926771	0
39	Cell_cycle	Nucleotide_excision_repair	0.900926	0
40	Cytokine-cytokine_receptor_interaction	Nucleotide_excision_repair	0.213387	0.00024564
41	DNA_replication	Nucleotide_excision_repair	0.955401	0
42	Fanconi_anemia_pathway	Nucleotide_excision_repair	0.927957	0
43	Homologous_recombination	Nucleotide_excision_repair	0.901245	0
44	MicroRNAs_in_cancer	Nucleotide_excision_repair	0.884239	0
45	Mismatch_repair	Nucleotide_excision_repair	0.979301	0
46	Alcoholism	Oocyte_meiosis	0.653764	0
47	Base_excision_repair	Oocyte_meiosis	0.894901	0
48	Cell_cycle	Oocyte_meiosis	0.991329	0
49	Cytokine-cytokine_receptor_interaction	Oocyte_meiosis	0.229871	7.57e-05
50	DNA_replication	Oocyte_meiosis	0.935461	0
51	Fanconi_anemia_pathway	Oocyte_meiosis	0.934982	0
52	Homologous_recombination	Oocyte_meiosis	0.877248	0
53	MicroRNAs_in_cancer	Oocyte_meiosis	0.953842	0
54	Mismatch_repair	Oocyte_meiosis	0.91148	0
55	Nucleotide_excision_repair	Oocyte_meiosis	0.893521	0
56	Alcoholism	p53_signaling_pathway	0.653994	0
57	Base_excision_repair	p53_signaling_pathway	0.881368	0
58	Cell_cycle	p53_signaling_pathway	0.978108	0
59	Cytokine-cytokine_receptor_interaction	p53_signaling_pathway	0.259944	7.03e-06
60	DNA_replication	p53_signaling_pathway	0.926156	0
61	Fanconi_anemia_pathway	p53_signaling_pathway	0.926443	0
62	Homologous_recombination	p53_signaling_pathway	0.871105	0
63	MicroRNAs_in_cancer	p53_signaling_pathway	0.96666	0
64	Mismatch_repair	p53_signaling_pathway	0.910119	0
65	Nucleotide_excision_repair	p53_signaling_pathway	0.895241	0
66	Oocyte_meiosis	p53_signaling_pathway	0.969541	0
67	Alcoholism	Progesterone-mediated_oocyte_maturation	0.648154	0
68	Base_excision_repair	Progesterone-mediated_oocyte_maturation	0.888928	0
69	Cell_cycle	Progesterone-mediated_oocyte_maturation	0.988232	0
70	Cytokine-cytokine_receptor_interaction	Progesterone-mediated_oocyte_maturation	0.242255	2.95e-05
71	DNA_replication	Progesterone-mediated_oocyte_maturation	0.932045	0
72	Fanconi_anemia_pathway	Progesterone-mediated_oocyte_maturation	0.940086	0
73	Homologous_recombination	Progesterone-mediated_oocyte_maturation	0.89101	0
74	MicroRNAs_in_cancer	Progesterone-mediated_oocyte_maturation	0.949105	0
75	Mismatch_repair	Progesterone-mediated_oocyte_maturation	0.915498	0
76	Nucleotide_excision_repair	Progesterone-mediated_oocyte_maturation	0.895813	0
77	Oocyte_meiosis	Progesterone-mediated_oocyte_maturation	0.993837	0
78	p53_signaling_pathway	Progesterone-mediated_oocyte_maturation	0.966591	0
79	Alcoholism	Proteasome	0.502032	0
80	Base_excision_repair	Proteasome	0.501223	0
81	Cell_cycle	Proteasome	0.59813	0
82	Cytokine-cytokine_receptor_interaction	Proteasome	0.280266	1.19e-06
83	DNA_replication	Proteasome	0.54827	0
84	Fanconi_anemia_pathway	Proteasome	0.566164	0
85	Homologous_recombination	Proteasome	0.543918	0
86	MicroRNAs_in_cancer	Proteasome	0.564198	0
87	Mismatch_repair	Proteasome	0.626817	0
88	Nucleotide_excision_repair	Proteasome	0.598065	0
89	Oocyte_meiosis	Proteasome	0.619549	0
90	p53_signaling_pathway	Proteasome	0.598808	0
91	Progesterone-mediated_oocyte_maturation	Proteasome	0.619917	0
92	Alcoholism	Pyrimidine_metabolism	0.660575	0
93	Base_excision_repair	Pyrimidine_metabolism	0.929034	0
94	Cell_cycle	Pyrimidine_metabolism	0.968255	0
95	Cytokine-cytokine_receptor_interaction	Pyrimidine_metabolism	0.245543	2.28e-05
96	DNA_replication	Pyrimidine_metabolism	0.962477	0
97	Fanconi_anemia_pathway	Pyrimidine_metabolism	0.948745	0
98	Homologous_recombination	Pyrimidine_metabolism	0.89914	0
99	MicroRNAs_in_cancer	Pyrimidine_metabolism	0.946812	0
100	Mismatch_repair	Pyrimidine_metabolism	0.916683	0
101	Nucleotide_excision_repair	Pyrimidine_metabolism	0.922129	0
102	Oocyte_meiosis	Pyrimidine_metabolism	0.963801	0
103	p53_signaling_pathway	Pyrimidine_metabolism	0.954415	0
104	Progesterone-mediated_oocyte_maturation	Pyrimidine_metabolism	0.962422	0
105	Proteasome	Pyrimidine_metabolism	0.58415	0
106	Alcoholism	RNA_degradation	0.357552	3.34e-10
107	Base_excision_repair	RNA_degradation	0.681001	0
108	Cell_cycle	RNA_degradation	0.6344	0
109	Cytokine-cytokine_receptor_interaction	RNA_degradation	-0.0967806	0.0994106
110	DNA_replication	RNA_degradation	0.728239	0
111	Fanconi_anemia_pathway	RNA_degradation	0.697759	0
112	Homologous_recombination	RNA_degradation	0.668277	0
113	MicroRNAs_in_cancer	RNA_degradation	0.636789	0
114	Mismatch_repair	RNA_degradation	0.717187	0
115	Nucleotide_excision_repair	RNA_degradation	0.732898	0
116	Oocyte_meiosis	RNA_degradation	0.612342	0
117	p53_signaling_pathway	RNA_degradation	0.610546	0
118	Progesterone-mediated_oocyte_maturation	RNA_degradation	0.620972	0
119	Proteasome	RNA_degradation	0.422741	4.82e-14
120	Pyrimidine_metabolism	RNA_degradation	0.639476	0
121	Alcoholism	Spliceosome	0.515531	0
122	Base_excision_repair	Spliceosome	0.787213	0
123	Cell_cycle	Spliceosome	0.795286	0
124	Cytokine-cytokine_receptor_interaction	Spliceosome	0.0887845	0.130784
125	DNA_replication	Spliceosome	0.845361	0
126	Fanconi_anemia_pathway	Spliceosome	0.810842	0
127	Homologous_recombination	Spliceosome	0.772452	0
128	MicroRNAs_in_cancer	Spliceosome	0.780406	0
129	Mismatch_repair	Spliceosome	0.827367	0
130	Nucleotide_excision_repair	Spliceosome	0.831053	0
131	Oocyte_meiosis	Spliceosome	0.788317	0
132	p53_signaling_pathway	Spliceosome	0.77224	0
133	Progesterone-mediated_oocyte_maturation	Spliceosome	0.793322	0
134	Proteasome	Spliceosome	0.632465	0
135	Pyrimidine_metabolism	Spliceosome	0.80724	0
136	RNA_degradation	Spliceosome	0.817112	0
137	Alcoholism	Systemic_lupus_erythematosus	0.994586	0
138	Base_excision_repair	Systemic_lupus_erythematosus	0.5674	0
139	Cell_cycle	Systemic_lupus_erythematosus	0.633654	0
140	Cytokine-cytokine_receptor_interaction	Systemic_lupus_erythematosus	0.317619	3.04e-08
141	DNA_replication	Systemic_lupus_erythematosus	0.600912	0
142	Fanconi_anemia_pathway	Systemic_lupus_erythematosus	0.625866	0
143	Homologous_recombination	Systemic_lupus_erythematosus	0.610841	0
144	MicroRNAs_in_cancer	Systemic_lupus_erythematosus	0.60716	0
145	Mismatch_repair	Systemic_lupus_erythematosus	0.61509	0
146	Nucleotide_excision_repair	Systemic_lupus_erythematosus	0.613522	0
147	Oocyte_meiosis	Systemic_lupus_erythematosus	0.648117	0
148	p53_signaling_pathway	Systemic_lupus_erythematosus	0.644647	0
149	Progesterone-mediated_oocyte_maturation	Systemic_lupus_erythematosus	0.64265	0
150	Proteasome	Systemic_lupus_erythematosus	0.529462	0
151	Pyrimidine_metabolism	Systemic_lupus_erythematosus	0.649958	0
152	RNA_degradation	Systemic_lupus_erythematosus	0.330192	7.88e-09
153	Spliceosome	Systemic_lupus_erythematosus	0.498262	0
154	Alcoholism	Viral_carcinogenesis	0.878192	0
155	Base_excision_repair	Viral_carcinogenesis	0.771366	0
156	Cell_cycle	Viral_carcinogenesis	0.876403	0
157	Cytokine-cytokine_receptor_interaction	Viral_carcinogenesis	0.344036	1.65e-09
158	DNA_replication	Viral_carcinogenesis	0.824704	0
159	Fanconi_anemia_pathway	Viral_carcinogenesis	0.84441	0
160	Homologous_recombination	Viral_carcinogenesis	0.812403	0
161	MicroRNAs_in_cancer	Viral_carcinogenesis	0.862783	0
162	Mismatch_repair	Viral_carcinogenesis	0.838122	0
163	Nucleotide_excision_repair	Viral_carcinogenesis	0.823337	0
164	Oocyte_meiosis	Viral_carcinogenesis	0.87847	0
165	p53_signaling_pathway	Viral_carcinogenesis	0.900289	0
166	Progesterone-mediated_oocyte_maturation	Viral_carcinogenesis	0.874829	0
167	Proteasome	Viral_carcinogenesis	0.637336	0
168	Pyrimidine_metabolism	Viral_carcinogenesis	0.86234	0
169	RNA_degradation	Viral_carcinogenesis	0.523956	0
170	Spliceosome	Viral_carcinogenesis	0.70037	0
171	Systemic_lupus_erythematosus	Viral_carcinogenesis	0.874631	0
172	Alcoholism	IFN-γ_signature	0.362526	1.82e-10
173	Base_excision_repair	IFN-γ_signature	0.122955	0.0360484
174	Cell_cycle	IFN-γ_signature	0.205775	0.000410832
175	Cytokine-cytokine_receptor_interaction	IFN-γ_signature	0.754769	0
176	DNA_replication	IFN-γ_signature	0.189386	0.00116956
177	Fanconi_anemia_pathway	IFN-γ_signature	0.214856	0.000221961
178	Homologous_recombination	IFN-γ_signature	0.243345	2.71e-05
179	MicroRNAs_in_cancer	IFN-γ_signature	0.171161	0.00340197
180	Mismatch_repair	IFN-γ_signature	0.284877	7.75e-07
181	Nucleotide_excision_repair	IFN-γ_signature	0.279342	1.29e-06
182	Oocyte_meiosis	IFN-γ_signature	0.237602	4.23e-05
183	p53_signaling_pathway	IFN-γ_signature	0.287459	6.09e-07
184	Progesterone-mediated_oocyte_maturation	IFN-γ_signature	0.2538	1.17e-05
185	Proteasome	IFN-γ_signature	0.372623	5.13e-11
186	Pyrimidine_metabolism	IFN-γ_signature	0.263043	5.41e-06
187	RNA_degradation	IFN-γ_signature	0.0117512	0.84179
188	Spliceosome	IFN-γ_signature	0.173633	0.00296043
189	Systemic_lupus_erythematosus	IFN-γ_signature	0.386773	8.07e-12
190	Viral_carcinogenesis	IFN-γ_signature	0.396301	2.2e-12
191	Alcoholism	APM_signal	0.315047	3.98e-08
192	Base_excision_repair	APM_signal	0.196902	0.000731314
193	Cell_cycle	APM_signal	0.303664	1.27e-07
194	Cytokine-cytokine_receptor_interaction	APM_signal	0.687947	0
195	DNA_replication	APM_signal	0.281318	1.08e-06
196	Fanconi_anemia_pathway	APM_signal	0.29123	4.27e-07
197	Homologous_recombination	APM_signal	0.316411	3.45e-08
198	MicroRNAs_in_cancer	APM_signal	0.270012	2.96e-06
199	Mismatch_repair	APM_signal	0.345065	1.47e-09
200	Nucleotide_excision_repair	APM_signal	0.322535	1.81e-08
201	Oocyte_meiosis	APM_signal	0.330051	8e-09
202	p53_signaling_pathway	APM_signal	0.355651	4.2e-10
203	Progesterone-mediated_oocyte_maturation	APM_signal	0.341539	2.2e-09
204	Proteasome	APM_signal	0.336447	3.93e-09
205	Pyrimidine_metabolism	APM_signal	0.34709	1.16e-09
206	RNA_degradation	APM_signal	0.0415507	0.480153
207	Spliceosome	APM_signal	0.240117	3.49e-05
208	Systemic_lupus_erythematosus	APM_signal	0.336259	4.01e-09
209	Viral_carcinogenesis	APM_signal	0.404558	6.93e-13
210	IFN-γ_signature	APM_signal	0.734224	0
211	Alcoholism	Risk Score	0.394667	2.76e-12
212	Base_excision_repair	Risk Score	0.235619	4.92e-05
213	Cell_cycle	Risk Score	0.32139	2.04e-08
214	Cytokine-cytokine_receptor_interaction	Risk Score	0.780078	0
215	DNA_replication	Risk Score	0.306507	9.55e-08
216	Fanconi_anemia_pathway	Risk Score	0.339441	2.8e-09
217	Homologous_recombination	Risk Score	0.396432	2.17e-12
218	MicroRNAs_in_cancer	Risk Score	0.272911	2.3e-06
219	Mismatch_repair	Risk Score	0.421322	5.97e-14
220	Nucleotide_excision_repair	Risk Score	0.411616	2.51e-13
221	Oocyte_meiosis	Risk Score	0.361238	2.13e-10
222	p53_signaling_pathway	Risk Score	0.367089	1.03e-10
223	Progesterone-mediated_oocyte_maturation	Risk Score	0.369923	7.23e-11
224	Proteasome	Risk Score	0.505459	0
225	Pyrimidine_metabolism	Risk Score	0.384344	1.12e-11
226	RNA_degradation	Risk Score	0.0833367	0.156201
227	Spliceosome	Risk Score	0.279819	1.23e-06
228	Systemic_lupus_erythematosus	Risk Score	0.437033	5.33e-15
229	Viral_carcinogenesis	Risk Score	0.453868	4.44e-16
230	IFN-γ_signature	Risk Score	0.691904	0
231	APM_signal	Risk Score	0.629469	0
