# Supplementary material for: Ferroptosis‐related gene signature predicts prognosis and immunotherapy in glioma
Source: CNS Neurosci Ther. 2021 May 10;27(8):973–86. doi: 10.1111/cns.13654 (PMC8265949; doi:10.1111/cns.13654)
Supplement: Supplementary file 17 — Table S9 [file CNS-27-973-s010.xlsx]

## Sheet: Table S9
Table S9 Association with risk score and immune-related pathways in TCGA cohort
	From	To	Cor	P.Value
1	Alcoholism	Base_excision_repair	0.511028	0
2	Alcoholism	Cell_cycle	0.606412	0
3	Base_excision_repair	Cell_cycle	0.940433	0
4	Alcoholism	Cytokine-cytokine_receptor_interaction	0.343592	0
5	Base_excision_repair	Cytokine-cytokine_receptor_interaction	0.32754	2.22e-16
6	Cell_cycle	Cytokine-cytokine_receptor_interaction	0.409092	0
7	Alcoholism	DNA_replication	0.588413	0
8	Base_excision_repair	DNA_replication	0.935823	0
9	Cell_cycle	DNA_replication	0.929345	0
10	Cytokine-cytokine_receptor_interaction	DNA_replication	0.388141	0
11	Alcoholism	Fanconi_anemia_pathway	0.584658	0
12	Base_excision_repair	Fanconi_anemia_pathway	0.924476	0
13	Cell_cycle	Fanconi_anemia_pathway	0.961516	0
14	Cytokine-cytokine_receptor_interaction	Fanconi_anemia_pathway	0.389855	0
15	DNA_replication	Fanconi_anemia_pathway	0.936541	0
16	Alcoholism	Homologous_recombination	0.551765	0
17	Base_excision_repair	Homologous_recombination	0.932453	0
18	Cell_cycle	Homologous_recombination	0.957191	0
19	Cytokine-cytokine_receptor_interaction	Homologous_recombination	0.412009	0
20	DNA_replication	Homologous_recombination	0.933653	0
21	Fanconi_anemia_pathway	Homologous_recombination	0.974559	0
22	Alcoholism	MicroRNAs_in_cancer	0.573935	0
23	Base_excision_repair	MicroRNAs_in_cancer	0.934345	0
24	Cell_cycle	MicroRNAs_in_cancer	0.970688	0
25	Cytokine-cytokine_receptor_interaction	MicroRNAs_in_cancer	0.316652	1.78e-15
26	DNA_replication	MicroRNAs_in_cancer	0.901019	0
27	Fanconi_anemia_pathway	MicroRNAs_in_cancer	0.938008	0
28	Homologous_recombination	MicroRNAs_in_cancer	0.930634	0
29	Alcoholism	Mismatch_repair	0.583547	0
30	Base_excision_repair	Mismatch_repair	0.898975	0
31	Cell_cycle	Mismatch_repair	0.92871	0
32	Cytokine-cytokine_receptor_interaction	Mismatch_repair	0.439034	0
33	DNA_replication	Mismatch_repair	0.961237	0
34	Fanconi_anemia_pathway	Mismatch_repair	0.924068	0
35	Homologous_recombination	Mismatch_repair	0.93083	0
36	MicroRNAs_in_cancer	Mismatch_repair	0.876962	0
37	Alcoholism	Nucleotide_excision_repair	0.565394	0
38	Base_excision_repair	Nucleotide_excision_repair	0.895637	0
39	Cell_cycle	Nucleotide_excision_repair	0.893277	0
40	Cytokine-cytokine_receptor_interaction	Nucleotide_excision_repair	0.433441	0
41	DNA_replication	Nucleotide_excision_repair	0.962162	0
42	Fanconi_anemia_pathway	Nucleotide_excision_repair	0.891879	0
43	Homologous_recombination	Nucleotide_excision_repair	0.906848	0
44	MicroRNAs_in_cancer	Nucleotide_excision_repair	0.84579	0
45	Mismatch_repair	Nucleotide_excision_repair	0.974525	0
46	Alcoholism	Oocyte_meiosis	0.60988	0
47	Base_excision_repair	Oocyte_meiosis	0.928178	0
48	Cell_cycle	Oocyte_meiosis	0.994137	0
49	Cytokine-cytokine_receptor_interaction	Oocyte_meiosis	0.428673	0
50	DNA_replication	Oocyte_meiosis	0.914928	0
51	Fanconi_anemia_pathway	Oocyte_meiosis	0.954261	0
52	Homologous_recombination	Oocyte_meiosis	0.950068	0
53	MicroRNAs_in_cancer	Oocyte_meiosis	0.954313	0
54	Mismatch_repair	Oocyte_meiosis	0.920905	0
55	Nucleotide_excision_repair	Oocyte_meiosis	0.882936	0
56	Alcoholism	p53_signaling_pathway	0.616394	0
57	Base_excision_repair	p53_signaling_pathway	0.911623	0
58	Cell_cycle	p53_signaling_pathway	0.984999	0
59	Cytokine-cytokine_receptor_interaction	p53_signaling_pathway	0.439915	0
60	DNA_replication	p53_signaling_pathway	0.91303	0
61	Fanconi_anemia_pathway	p53_signaling_pathway	0.945071	0
62	Homologous_recombination	p53_signaling_pathway	0.940468	0
63	MicroRNAs_in_cancer	p53_signaling_pathway	0.957651	0
64	Mismatch_repair	p53_signaling_pathway	0.914035	0
65	Nucleotide_excision_repair	p53_signaling_pathway	0.878579	0
66	Oocyte_meiosis	p53_signaling_pathway	0.979316	0
67	Alcoholism	Progesterone-mediated_oocyte_maturation	0.614217	0
68	Base_excision_repair	Progesterone-mediated_oocyte_maturation	0.923561	0
69	Cell_cycle	Progesterone-mediated_oocyte_maturation	0.990712	0
70	Cytokine-cytokine_receptor_interaction	Progesterone-mediated_oocyte_maturation	0.439707	0
71	DNA_replication	Progesterone-mediated_oocyte_maturation	0.913469	0
72	Fanconi_anemia_pathway	Progesterone-mediated_oocyte_maturation	0.945288	0
73	Homologous_recombination	Progesterone-mediated_oocyte_maturation	0.944011	0
74	MicroRNAs_in_cancer	Progesterone-mediated_oocyte_maturation	0.944819	0
75	Mismatch_repair	Progesterone-mediated_oocyte_maturation	0.924405	0
76	Nucleotide_excision_repair	Progesterone-mediated_oocyte_maturation	0.888096	0
77	Oocyte_meiosis	Progesterone-mediated_oocyte_maturation	0.995024	0
78	p53_signaling_pathway	Progesterone-mediated_oocyte_maturation	0.974206	0
79	Alcoholism	Proteasome	0.342172	0
80	Base_excision_repair	Proteasome	0.334254	0
81	Cell_cycle	Proteasome	0.428462	0
82	Cytokine-cytokine_receptor_interaction	Proteasome	0.286605	7.93e-13
83	DNA_replication	Proteasome	0.405625	0
84	Fanconi_anemia_pathway	Proteasome	0.390809	0
85	Homologous_recombination	Proteasome	0.383161	0
86	MicroRNAs_in_cancer	Proteasome	0.36647	0
87	Mismatch_repair	Proteasome	0.458336	0
88	Nucleotide_excision_repair	Proteasome	0.434586	0
89	Oocyte_meiosis	Proteasome	0.437129	0
90	p53_signaling_pathway	Proteasome	0.41869	0
91	Progesterone-mediated_oocyte_maturation	Proteasome	0.454853	0
92	Alcoholism	Pyrimidine_metabolism	0.605689	0
93	Base_excision_repair	Pyrimidine_metabolism	0.939134	0
94	Cell_cycle	Pyrimidine_metabolism	0.966887	0
95	Cytokine-cytokine_receptor_interaction	Pyrimidine_metabolism	0.461328	0
96	DNA_replication	Pyrimidine_metabolism	0.955025	0
97	Fanconi_anemia_pathway	Pyrimidine_metabolism	0.957061	0
98	Homologous_recombination	Pyrimidine_metabolism	0.951945	0
99	MicroRNAs_in_cancer	Pyrimidine_metabolism	0.929677	0
100	Mismatch_repair	Pyrimidine_metabolism	0.932503	0
101	Nucleotide_excision_repair	Pyrimidine_metabolism	0.913508	0
102	Oocyte_meiosis	Pyrimidine_metabolism	0.962626	0
103	p53_signaling_pathway	Pyrimidine_metabolism	0.959751	0
104	Progesterone-mediated_oocyte_maturation	Pyrimidine_metabolism	0.96008	0
105	Proteasome	Pyrimidine_metabolism	0.442706	0
106	Alcoholism	RNA_degradation	0.408401	0
107	Base_excision_repair	RNA_degradation	0.626788	0
108	Cell_cycle	RNA_degradation	0.613641	0
109	Cytokine-cytokine_receptor_interaction	RNA_degradation	0.228139	1.55e-08
110	DNA_replication	RNA_degradation	0.730599	0
111	Fanconi_anemia_pathway	RNA_degradation	0.585648	0
112	Homologous_recombination	RNA_degradation	0.614354	0
113	MicroRNAs_in_cancer	RNA_degradation	0.557608	0
114	Mismatch_repair	RNA_degradation	0.718715	0
115	Nucleotide_excision_repair	RNA_degradation	0.745798	0
116	Oocyte_meiosis	RNA_degradation	0.604745	0
117	p53_signaling_pathway	RNA_degradation	0.60762	0
118	Progesterone-mediated_oocyte_maturation	RNA_degradation	0.622354	0
119	Proteasome	RNA_degradation	0.444957	0
120	Pyrimidine_metabolism	RNA_degradation	0.662318	0
121	Alcoholism	Spliceosome	0.492601	0
122	Base_excision_repair	Spliceosome	0.713857	0
123	Cell_cycle	Spliceosome	0.741969	0
124	Cytokine-cytokine_receptor_interaction	Spliceosome	0.333615	0
125	DNA_replication	Spliceosome	0.802675	0
126	Fanconi_anemia_pathway	Spliceosome	0.693509	0
127	Homologous_recombination	Spliceosome	0.72205	0
128	MicroRNAs_in_cancer	Spliceosome	0.687586	0
129	Mismatch_repair	Spliceosome	0.796391	0
130	Nucleotide_excision_repair	Spliceosome	0.805896	0
131	Oocyte_meiosis	Spliceosome	0.734054	0
132	p53_signaling_pathway	Spliceosome	0.732457	0
133	Progesterone-mediated_oocyte_maturation	Spliceosome	0.748148	0
134	Proteasome	Spliceosome	0.549049	0
135	Pyrimidine_metabolism	Spliceosome	0.76559	0
136	RNA_degradation	Spliceosome	0.900672	0
137	Alcoholism	Systemic_lupus_erythematosus	0.998926	0
138	Base_excision_repair	Systemic_lupus_erythematosus	0.507144	0
139	Cell_cycle	Systemic_lupus_erythematosus	0.607239	0
140	Cytokine-cytokine_receptor_interaction	Systemic_lupus_erythematosus	0.356562	0
141	DNA_replication	Systemic_lupus_erythematosus	0.584352	0
142	Fanconi_anemia_pathway	Systemic_lupus_erythematosus	0.585167	0
143	Homologous_recombination	Systemic_lupus_erythematosus	0.553182	0
144	MicroRNAs_in_cancer	Systemic_lupus_erythematosus	0.572668	0
145	Mismatch_repair	Systemic_lupus_erythematosus	0.584858	0
146	Nucleotide_excision_repair	Systemic_lupus_erythematosus	0.565328	0
147	Oocyte_meiosis	Systemic_lupus_erythematosus	0.611396	0
148	p53_signaling_pathway	Systemic_lupus_erythematosus	0.617351	0
149	Progesterone-mediated_oocyte_maturation	Systemic_lupus_erythematosus	0.615913	0
150	Proteasome	Systemic_lupus_erythematosus	0.358909	0
151	Pyrimidine_metabolism	Systemic_lupus_erythematosus	0.605442	0
152	RNA_degradation	Systemic_lupus_erythematosus	0.401076	0
153	Spliceosome	Systemic_lupus_erythematosus	0.488905	0
154	Alcoholism	Viral_carcinogenesis	0.931743	0
155	Base_excision_repair	Viral_carcinogenesis	0.686095	0
156	Cell_cycle	Viral_carcinogenesis	0.775458	0
157	Cytokine-cytokine_receptor_interaction	Viral_carcinogenesis	0.421441	0
158	DNA_replication	Viral_carcinogenesis	0.743439	0
159	Fanconi_anemia_pathway	Viral_carcinogenesis	0.751169	0
160	Homologous_recombination	Viral_carcinogenesis	0.724343	0
161	MicroRNAs_in_cancer	Viral_carcinogenesis	0.746932	0
162	Mismatch_repair	Viral_carcinogenesis	0.742598	0
163	Nucleotide_excision_repair	Viral_carcinogenesis	0.718841	0
164	Oocyte_meiosis	Viral_carcinogenesis	0.774706	0
165	p53_signaling_pathway	Viral_carcinogenesis	0.787533	0
166	Progesterone-mediated_oocyte_maturation	Viral_carcinogenesis	0.774762	0
167	Proteasome	Viral_carcinogenesis	0.392742	0
168	Pyrimidine_metabolism	Viral_carcinogenesis	0.767643	0
169	RNA_degradation	Viral_carcinogenesis	0.500058	0
170	Spliceosome	Viral_carcinogenesis	0.604287	0
171	Systemic_lupus_erythematosus	Viral_carcinogenesis	0.931725	0
172	Alcoholism	IFN-γ_signature	0.352685	0
173	Base_excision_repair	IFN-γ_signature	0.259902	9.81e-11
174	Cell_cycle	IFN-γ_signature	0.391154	0
175	Cytokine-cytokine_receptor_interaction	IFN-γ_signature	0.780605	0
176	DNA_replication	IFN-γ_signature	0.360197	0
177	Fanconi_anemia_pathway	IFN-γ_signature	0.377467	0
178	Homologous_recombination	IFN-γ_signature	0.388314	0
179	MicroRNAs_in_cancer	IFN-γ_signature	0.299922	5.86e-14
180	Mismatch_repair	IFN-γ_signature	0.431928	0
181	Nucleotide_excision_repair	IFN-γ_signature	0.409058	0
182	Oocyte_meiosis	IFN-γ_signature	0.406264	0
183	p53_signaling_pathway	IFN-γ_signature	0.430113	0
184	Progesterone-mediated_oocyte_maturation	IFN-γ_signature	0.417049	0
185	Proteasome	IFN-γ_signature	0.399989	0
186	Pyrimidine_metabolism	IFN-γ_signature	0.430741	0
187	RNA_degradation	IFN-γ_signature	0.242321	1.76e-09
188	Spliceosome	IFN-γ_signature	0.352266	0
189	Systemic_lupus_erythematosus	IFN-γ_signature	0.369023	0
190	Viral_carcinogenesis	IFN-γ_signature	0.426774	0
191	Alcoholism	APM_signal	0.279765	2.87e-12
192	Base_excision_repair	APM_signal	0.240741	2.26e-09
193	Cell_cycle	APM_signal	0.294294	1.79e-13
194	Cytokine-cytokine_receptor_interaction	APM_signal	0.629177	0
195	DNA_replication	APM_signal	0.311883	4.88e-15
196	Fanconi_anemia_pathway	APM_signal	0.305475	1.91e-14
197	Homologous_recombination	APM_signal	0.335641	0
198	MicroRNAs_in_cancer	APM_signal	0.230104	1.16e-08
199	Mismatch_repair	APM_signal	0.317035	1.78e-15
200	Nucleotide_excision_repair	APM_signal	0.322132	4.44e-16
201	Oocyte_meiosis	APM_signal	0.306944	1.42e-14
202	p53_signaling_pathway	APM_signal	0.330749	0
203	Progesterone-mediated_oocyte_maturation	APM_signal	0.31343	3.55e-15
204	Proteasome	APM_signal	0.236797	4.18e-09
205	Pyrimidine_metabolism	APM_signal	0.351948	0
206	RNA_degradation	APM_signal	0.191968	2.13e-06
207	Spliceosome	APM_signal	0.27495	6.93e-12
208	Systemic_lupus_erythematosus	APM_signal	0.28927	4.76e-13
209	Viral_carcinogenesis	APM_signal	0.320494	8.88e-16
210	IFN-γ_signature	APM_signal	0.713197	0
211	Alcoholism	Risk Score	0.335925	0
212	Base_excision_repair	Risk Score	0.356229	0
213	Cell_cycle	Risk Score	0.418892	0
214	Cytokine-cytokine_receptor_interaction	Risk Score	0.681351	0
215	DNA_replication	Risk Score	0.389914	0
216	Fanconi_anemia_pathway	Risk Score	0.405165	0
217	Homologous_recombination	Risk Score	0.44279	0
218	MicroRNAs_in_cancer	Risk Score	0.350952	0
219	Mismatch_repair	Risk Score	0.486306	0
220	Nucleotide_excision_repair	Risk Score	0.452034	0
221	Oocyte_meiosis	Risk Score	0.427725	0
222	p53_signaling_pathway	Risk Score	0.415265	0
223	Progesterone-mediated_oocyte_maturation	Risk Score	0.434972	0
224	Proteasome	Risk Score	0.302425	3.55e-14
225	Pyrimidine_metabolism	Risk Score	0.433547	0
226	RNA_degradation	Risk Score	0.214989	1.03e-07
227	Spliceosome	Risk Score	0.329142	0
228	Systemic_lupus_erythematosus	Risk Score	0.352369	0
229	Viral_carcinogenesis	Risk Score	0.417415	0
230	IFN-γ_signature	Risk Score	0.613695	0
231	APM_signal	Risk Score	0.492077	0
